# Supplementary material for: Roles of the TRAPP-II Complex and the Exocyst in Membrane Deposition during Fission Yeast Cytokinesis
Source: PLoS Biol. 2016 Apr 15;14(4):e1002437. doi: 10.1371/journal.pbio.1002437 (PMC4833314; doi:10.1371/journal.pbio.1002437)
Supplement: S1 Data — (XLSX) [file pbio.1002437.s001.xlsx]

## Sheet: Fig 1A
			membrane invagination rate (um/min)
			EtOH	BFA
		Cell1	0.11	0
		Cell2	0.129	0.023
		Cell3	0.113	0.02
		Cell4	0.115	0.045
		Cell5	0.131	0.069
		Cell6	0.133	0.032
		Cell7	0.139	0.058
		Cell8	0.127	0
		Cell9	0.112	0.036
		Cell10	0.124	0.052
		Average	0.1233	0.0335
		standard deviation	0.010144	0.0232869

## Sheet: Fig 1E
			Intensity of Bgs1 (A.U.)
		Time (min)	green line	yellow line	red line
		0	N/A	N/A	N/A	(no obvious signal at the cortex)
		2	3546.3	2586.4	3219.4
		4	6993.8	6701.8	6664.8
		6	8516	7202.1	9195.2
		8	13034	11798	11332
		10	14038	14087	15260
		12	16094	16531	16789
		Intensity increase rate after curve fit	1262.7	1378.2	1368.1
		Intensity increase rate from another three cells	1238.5	1280.8	1370.3
			average of the 6 cells	1316.43
			Standard deviation	62.6367

## Sheet: Fig 1F
	Bgs1 puncta #	intensity
	1	69.7043
	2	124.869
	3	216.446
	4	158.351
	5	166.379
	6	125.834
	7	184.792
	8	584.949
	9	218.588
	10	212.204
	11	180.486
	12	409.697
	13	439.737
	14	418.607
	15	314.818
	16	145.95
	17	212.182
	18	175.546
	19	109.551
	20	92.2682
	21	41.535
	22	88.46
	23	123.665
	24	260.134
	25	206.002
	26	50.6993
	27	238.87
	28	127.148
	29	19.3369
	30	124.635
	31	111.535
	32	175.827
	33	187.887
	34	74.8771
	35	104.544
	36	175.256
	37	168.797
	38	179.944
	39	172.092
	40	123.377
	41	151.851
	42	123.439
	43	132.377
	44	154.648
	45	137.113
	46	137.052
	47	55.3427
	48	160.175
	49	84.0364
	50	183.885
	51	81.6873
	52	106.533
	53	109.874
	54	110.27
	55	103.422
	56	216.848
	57	64.8543
	58	147.967
	59	110.913
	60	113.533
	61	408.774
	62	107.21
	63	235.355
	64	81.8574
	65	359.478
	66	99.3178
	67	46.435
	68	338.64
	69	209.795
	70	233.746
	71	97.1247
	72	29.7785
	73	63.2351
	74	263.988
	75	104.146
	76	229.61

## Sheet: Fig 2F
			Cell 1		Cell 2		Cell 3		Cell 4		Cell 5		Cell 6		Cell 7
			Purple		green		black		red		yellow		orange		blue
		Syb1 vesicle #	x	y	x	y	x	y	x	y	x	y	x	y	x	y
		1	0.296847	0.16438	2.3164	0.250576	2.44271	-0.396	0.136762	0.383863	0.179268	0.232636	0.206462	-0.352776	0.487237	-0.363756
		2	0.81314	0.169456	1.02	-0.044376	3.24479	0.036	0.443785	0.353296	0.294349	0.344773	0.29695	-0.209846	0.779616	-0.28509
		3	0.64365	0.184554	1.71619	0.176563	2.98958	0.384	0.445244	0.204838	0.32303	-0.366688	0.379069	-0.195775	0.950467	-0.220528
		4	0.835235	0.0905638	1.14431	-0.284916	2.45486	0.384	0.451695	0.109605	0.409306	0.35607	0.576021	-0.271248	1.72562	-0.130272
		5	2.16502	-0.0981336	1.18494	-0.151631	0.388889	0.12	1.09846	-0.0467399	0.717398	-0.139482	1.13904	-0.433262	2.11161	-0.0375257
		6	3.19523	-0.149673	1.00849	0.321692	0.4375	0.312	1.23944	-0.242706	0.86169	-0.307434	2.15922	-0.0486921	2.47277	-0.107265
		7	2.79363	-0.0642944	0.812025	0.349989	0.972222	0.096	2.23113	-0.320343	1.07581	0.227752	2.48583	-0.168879	2.57959	-0.0371512
		8	2.36303	0.164294	0.372023	0.436861	0.73625	0.264	2.34801	-0.0849556	1.38894	-0.183762	3.14089	-0.263593	2.62578	0.130953
		9	0.0708152	-0.109891	0.555344	0.457403	3.18403	0.144	2.40512	-0.376226	2.03425	-0.186047			2.72714	-0.227509
		10	0.679057	0.179608	2.40799	0.0912755	2.86806	0.12	2.87498	-0.179772	2.30184	-0.236253			2.73052	-0.149075
		11	0.58848	0.295182	3.2115	0.309095	2.13889	0.168	2.95374	-0.230129	2.47254	-0.29494			2.79926	-0.336695
		12	0.142179	0.100216	2.09393	0.194836	0.486111	-0.192	2.98641	-0.364557	2.58575	-0.373281			3.40545	-0.106518
		13	2.23717	0.237655	2.62702	0.16675	0.704861	-0.048	3.0561	0.220933	2.66483	-0.160332
		14	1.98557	0.323034	2.64644	0.455207	1.09375	-0.144	3.07196	-0.235637	2.73103	0.26269
		15	2.83782	-0.362079	2.67782	0.315023	0.802083	0.288			2.78048	0.419592
		16	1.1023	-0.239737	2.25724	0.219054	2.91667	-0.504			2.97398	0.206862
		17	1.23405	-0.206679	3.11043	-0.14224					3.3187	0.120303
		18	2.47908	-0.226202
		19	1.99957	0.0637738
		20	2.48484	-0.072624
		21	3.18348	-0.216831
		22	2.22299	0.221256
		23	2.04596	0.245985
		24	2.35831	-0.0721034

## Sheet: Fig 2H
			diameter of vesicles (nm)
		vesicle #	wt	sec8-1
		1	81	92
		2	82	85
		3	108	91
		4	102	109
		5	95	79
		6	91	90
		7	88	91
		8	79	100
		9	90	95
		10	86	80
		11	92	95
		12	105	92
		13	93	82
		14	72	91
		15	70	73
		16	85	88
		17	95	105
		18	90	85
		19	89	79
		20	92	86
		21	105	70
		22	98	89
		23		89
		24		105
		25		99
		26		92
		27		74
		28		89
		29		86
		30		89
		31		100
		32		82
		33		107
		34		92
		35		90
		36		91
		37		71
		38		85
		39		103
		40		92
		41		95
		42		85
		43		89
		44		78
		45		108
		46		82
		47		92
		48		100
		49		94
		50		87
		51		70
		52		90
		53		93
		54		72
		55		106
		56		91
		57		79
		58		105
		59		95
		60		90
		61		90
		62		91
		63		76
		64		91
		65		70
		66		90
		67		89
		68		108
		69		71
		70		90
		71		91
		72		105
		73		93
		74		89
		75		96
		76		92
		77		95
		average	90.3636	89.7532
		SD	9.95966	9.71184
		ttest	0.800362

## Sheet: Fig 2J
		Rim of division site			Leading edge of division site			non-growing region
	Time	average	SEM		average	SEM		average	SEM
	prebleach	100	0		100	0		100	0
	prebleach	93.7246	3.20545		93.8699	1.16843		85.7275	5.03797
	0	12.2233	2.28727		10.0689	2.08311		10.9581	3.72555
	10	18.8795	2.3929		19.3061	1.79169		15.0064	2.85852
	20	18.5242	4.47405		19.237	3.64258		15.8359	6.38651
	30	16.0735	1.29088		15.3356	5.14341		4.45211	3.86915
	40	18.9102	2.28529		20.9817	4.21124		9.69282	2.64912
	50	19.4799	1.3057		18.4052	4.3893		7.91958	3.05395
	60	21.9663	2.08043		21.8131	4.54852		4.90754	6.62503
	70	22.6726	1.1768		21.8378	3.07896		5.54237	4.49755
	80	23.3803	2.30791		26.5369	5.68119		12.5192	4.63693
	90	27.8624	2.24946		28.6241	5.23839		11.3719	4.04117
	100	26.2009	1.48428		28.9909	2.90016		10.9653	1.47818
	110	28.4037	2.38431		30.3691	6.19581		11.5871	4.7002
	120	28.2204	1.84543		30.0144	5.40949		10.8912	4.82642
	130	30.868	2.92336		29.2728	5.31826		11.3828	2.91687
	140	32.8457	4.52547		32.5988	5.31611		14.5975	3.24789
	150	27.6975	2.6339		31.7511	4.45701		8.46357	1.75034
	160	32.8695	1.90999		35.5142	5.42037		7.26	1.24401
	170	30.1085	1.52632		36.428	5.11971		5.1584	4.15223
	180	36.7106	3.82309		38.4378	6.38313		11.155	1.50382
	190	32.7096	3.17161		35.1017	6.53478		7.96217	1.99829
	200	38.061	3.42744		39.0292	5.21182		7.13654	0.866681
	210	36.8044	3.39848		45.5771	8.87459		11.5445	6.05494
	220	35.3221	4.257		44.8478	9.5157		12.3452	9.81175
	230	35.0937	2.48531		41.7156	8.53228		7.70514	4.52925
	240	34.7657	2.00191		43.0148	4.6263		10.4474	1.02159
	250	34.7895	1.37668		43.9602	7.9579		8.49569	1.79484
	260	39.0959	2.52867		47.7569	8.55149		16.4797	7.0297
	270	37.0845	3.30626		47.0565	6.82939		10.581	2.82419
	280	36.0285	2.10963		45.146	5.91605		11.4737	4.20079
	290	37.0586	1.47039		44.4066	5.16356		9.66426	1.52176
	300	38.8515	2.25823		47.2357	7.59111		9.98278	6.42742
	310	37.3777	1.37511		42.2904	7.25151		6.08038	2.79789
	320	36.1255	2.58521		44.3477	4.93743		8.49169	2.96712
	330	38.6483	3.13864		47.9737	6.98236		1.84119	2.64966
	340	35.7325	1.71115		45.3532	7.14527		7.60217	1.51267
	350	36.6483	2.58		48.0486	6.70965		10.7828	6.71846
	360	40.9327	0.355047		49.0462	8.3974		11.3006	5.22265
	370	33.0068	3.53581		41.4751	10.9763		0.376508	4.16786
	380	38.552	0.571086		46.8717	6.67668		11.8705	5.43623
	390	35.3117	2.81894		50.6839	8.52087		9.62955	5.72263
	400	39.3886	3.00384		57.2443	8.62566		10.4696	8.15458
	410	39.6359	2.23404		55.142	8.87397		8.02098	6.55607
	420	41.1532	2.43741		54.8542	5.54029		10.7697	8.56851
	430	38.0039	1.28036		57.3908	10.8905		5.87603	3.20398
	440	38.7073	2.36379		56.0362	6.9796		3.85432	3.00847
	450	35.8756	1.82967		55.6218	9.00531		9.77585	9.92152
	460	38.0287	1.49624		59.4338	8.45382		12.3882	10.9604
	470	34.5685	1.63351		54.1512	10.4837		1.71662	2.26124
	480	32.7717	1.97294		54.0628	7.73334		6.77803	8.4486
	490	36.8681	1.21705		55.9722	8.13852		5.38661	5.68761
	500	35.6215	1.49331		59.7296	9.77456		10.9619	10.1619
	510	33.29	5.93912		52.5154	12.6659		-1.33682	7.64878
	520	40.4662	3.87615		61.9248	7.6422		13.4734	9.53832
	530	38.6292	2.99842		57.5784	10.8982		6.22282	9.24392
	540	38.6901	1.48156		53.7125	10.4659		7.79434	5.3758
	550	35.5885	4.2237		52.8286	11.5857		-0.361049	7.06918
	560	37.3849	4.0536		57.6958	9.35339		6.36807	6.69028
	570	36.4251	2.77443		62.7263	10.4205		9.89843	9.44079
	580	33.705	1.93711		57.5357	10.3241		8.72944	8.22613
	590	34.1495	3.63694		51.7184	8.3358		6.91755	6.37704
	600	34.6003	1.39115		62.2437	8.16548		10.9246	10.9391

## Sheet: Fig 4C
			Cell 1 (black)		Cell 2 (blue)		Cell 3 (green)		Cell 4 (orange)		Cell 5 (purple)		Cell 6 (yellow)
		patch #	x	y	x	y	x	y	x	y	x	y	x	y
		1	0.0279903	-0.234645	0.127851	-0.415903	0.119055	0.688091	0.0907845	0.384069	0.186553	-1.65852	0.135312	1.91477
		2	0.0504414	0.890705	0.174878	-0.0852001	0.193619	-0.0851858	0.102874	-0.394588	0.221907	0.250836	0.225577	1.30151
		3	0.17819	0.277469	0.175194	0.5228	0.228073	0.0961738	0.134132	-0.351898	0.26032	2.03753	0.24875	-2.18648
		4	0.205594	-1.08251	0.233207	-2.04249	0.240773	0.49085	0.138047	1.16811	0.312727	0.704238	0.258943	-0.607803
		5	0.231091	-0.106491	0.235053	1.50418	0.262591	0.4002	0.165446	-0.202541	0.331147	0.0855856	0.312475	0.218905
		6	0.264207	-2.4958	0.237175	-0.421153	0.343683	0.165595	0.177554	-0.943865	0.340368	-0.202407	0.315012	-0.906427
		7	0.293203	-0.799777	0.250169	0.538857	2.89266	0.380871	0.187625	0.400143	0.350036	0.368267	0.32458	-0.527753
		8	0.306194	0.1549	0.259012	-0.474469	3.12445	1.61838	0.209482	0.38416	0.374827	-0.0103811	0.355503	-1.1304
		9	0.408307	-1.70102	0.271515	-0.45846	3.18011	0.54109	0.218391	-0.501167	0.382343	2.42696	0.364962	-0.959722
		10	2.91425	-0.136446	0.289821	-1.29578	3.26467	0.973154	0.256225	0.170862	0.456391	0.661681	0.403062	0.224307
		11	2.94882	0.258247	0.35302	0.101602	3.37051	0.269235	0.259873	1.17886	0.511883	-0.746277	0.412324	0.0163142
		12	3.01715	-0.488368	0.356302	0.405605	3.39896	0.925256	0.31225	-0.213095	0.53083	-0.351596	0.41492	-0.997017
		13	3.04514	-0.728347	0.386619	-1.35971	3.42666	0.130611	0.324999	0.277581	0.533826	-0.596927	0.474358	-0.826305
		14	3.08326	0.498349	0.424583	-0.43701			0.349097	-1.4344	0.584201	0.165778	0.54639	-0.463584
		15	3.22074	0.573121	0.450063	0.50701			0.362455	0.224276	3.05816	0.284997	0.586325	-1.75422
		16	3.22403	0.909123	0.478226	0.603031			0.393791	0.4163	3.1231	-0.97362	2.95513	0.391585
		17			0.61457	-1.4982			0.414607	-1.59968	3.14989	2.48773	3.04807	-1.09634
		18			2.95821	0.300921			0.418833	0.517652	3.21124	0.338447	3.10165	-0.17897
		19			2.95853	0.914254			2.87481	2.10886	3.27055	0.253159	3.18271	-0.461575
		20			2.97997	0.0929371			2.98598	-0.365725	3.29436	-2.00282	3.2055	1.29844
		21			2.99019	1.72494			3.00395	-1.84304	3.30474	-0.0721488	3.22008	-0.69088
		22			2.99199	-0.808387			3.01713	-0.520368	3.30813	0.45052	3.22675	0.130458
		23			3.03285	-0.328356			3.04551	-0.0136796	3.36184	1.60789	3.22969	-0.232206
		24			3.03312	0.183644			3.07392	0.551675			3.23622	0.311799
		25			3.26643	-1.66151			3.09854	-0.141639			3.27959	-0.381501
		26							3.10456	-0.589635			3.30111	-1.04815
		27							3.11359	-1.24029			3.3303	1.0372
		28							3.11979	-1.33096
		29							3.12997	0.231718
		30							3.15791	-0.109594
		31							3.15812	0.306406
		32							3.17668	-0.050913
		33							3.19876	0.365104
		34							3.20202	0.615773
		35							3.21118	0.221113
		36							3.23226	-1.2882
		37							3.24523	-0.376194
		38							3.28587	-0.312163
		39							3.29817	-0.685487
		40							3.30407	-1.36282
		41							3.3173	0.0558608

## Sheet: Fi4 4E
		Intensity	Intensity
	x	red	green
	0	1568802	1559072
	0.144	1599231	1574848
	0.288	1699696	1629561
	0.432	1926203	1746083
	0.576	2337943	1987107
	0.72	2727127	2297603
	0.864	2849296	2524000
	1.008	2741893	2537096
	1.152	2600401	2408229
	1.296	2494645	2247088
	1.44	2340730	2144931
	1.584	2145230	2051861
	1.728	1991918	1953562
	1.872	1908085	1850477
	2.016	1860014	1809601
	2.16	1853386	1794430
	2.304	1870628	1812154
	2.448	1920098	1861624
	2.592	2010197	1979392
	2.736	2148046	2159522
	2.88	2366087	2376500
	3.024	2560132	2641075
	3.168	2725194	2862921
	3.312	2907204	2766009
	3.456	2989781	2465587
	3.6	2634983	2081142
	3.744	2107841	1774346
	3.888	1730881	1618557
	4.032	1623392	1575716

## Sheet: Fig 4F
			Cell 1 (black)		Cell 2 (blue)		Cell 3 (green)		Cell 4 (orange)		Cell 5 (pink)		Cell 6 (red)
		patch #	x	y	x	y	x	y	x	y	x	y	x	y
		1	0.000424053	-0.816	-0.0012777	-0.541334	0.0363023	2.14403	0.143649	-0.421224	0.106141	-0.245252	0.17407	1.04013
		2	0.0369869	0.826695	0.0228684	0.994684	0.102363	1.02408	0.18423	-0.51186	0.134361	-0.549231	0.177102	1.20547
		3	0.0965539	0.20274	0.0542982	0.514708	0.130425	1.0241	0.247096	-1.48248	0.205849	-0.111843	0.18127	-0.815862
		4	0.117571	1.76009	0.0543703	0.376041	0.149117	1.05611	0.281106	-0.927786	0.212071	-0.0851718	0.211143	1.70149
		5	0.134713	-1.22656	0.0632117	1.36271	0.174463	0.2828	0.287494	-1.22111	0.227437	0.34684	0.333456	0.336254
		6	0.236932	0.0748472	0.0728706	0.776056	0.220014	2.6295	0.296826	-1.17844	0.245826	0.960187	0.342882	0.197595
		7	0.255618	0.117528	0.0927305	1.56007	0.260141	-2.58647	0.297103	-1.71177	0.287156	-0.570448	0.343192	-0.399739
		8	0.256003	-0.623805	0.155593	0.594785	0.277303	0.389545	0.302694	-0.469103	0.302669	-0.421103	0.418141	-0.623681
		9	0.427376	-0.394341	0.160284	-2.43188	0.307699	1.8989	0.312012	-0.399762	0.308805	-0.229098	0.464707	-0.228979
		10	0.530183	-0.223596	0.162142	-0.00787646	0.312197	-0.757095	0.323672	1.16291	0.308852	-0.319765	0.477038	0.0430301
		11	0.695098	0.43253	0.16637	-2.14387	0.333195	0.837587	0.374079	0.165618	0.318181	-0.271758	0.483429	-0.255632
		12	2.00465	0.476194	0.192243	-0.93052	0.358882	-0.591727	0.392798	0.144299	0.337164	-0.799743	0.879384	-0.185997
		13	2.42264	0.156512	0.194193	-1.68252	0.383558	-0.0743744	0.430683	-0.757005	0.37113	-0.159717	1.59946	0.177219
		14	2.57241	-0.0460401	0.212216	-0.365172	0.492243	0.784375	0.452016	0.192344	0.395814	0.341635	2.23883	-0.147628
		15	2.72192	0.247407	0.238695	-0.317151	0.585986	0.395113	0.810923	-0.447382	0.401975	0.48564	2.54447	-0.296728
		16	2.74686	0.25276	0.305347	0.424233	0.592292	0.261785	0.925983	0.144706	0.46734	0.704356	2.55359	0.156612
		17	2.77186	0.156779	0.309682	1.0829	0.888242	0.768677	1.05404	-0.281864	0.554653	0.688423	2.71923	-0.579262
		18	2.80946	-0.200526	0.362994	0.496277	0.978934	0.251413	1.12242	0.150189	0.579709	0.475108	2.78438	0.0554548
		19	2.8874	-0.1738	0.412088	-0.975686	1.04459	-0.0845375	1.64315	0.118585	0.588708	1.15778	2.87498	-0.291143
		20	2.9802	1.23427	0.417867	-0.0956816	1.2721	0.123636	1.76184	-0.281324	0.648646	-0.180839	3.01841	-0.2857
		21	3.15564	-0.349596	0.417986	-0.325015	2.38823	0.35382	1.80546	-0.211958	0.654993	-0.394168	3.0527	-0.275007
		22	3.15912	-1.04826	0.533151	0.0644062	2.41035	-0.195497	1.82087	0.118721	0.691927	0.533861	3.10861	0.151702
		23	3.16497	-0.312255	0.604629	0.520461	2.7624	0.348771	2.12039	-0.227718	0.776189	0.389925	3.1778	-1.00025
		24	3.16783	0.194414	0.787204	0.195266	2.78424	0.322121	2.71872	0.402071	0.798071	0.283275	3.19271	0.306433
		25	3.17396	0.391752	0.823	0.312627	2.89321	0.631538	2.96205	0.162257	0.898156	-0.308649	3.20526	0.157109
		26	3.187	-0.701572	0.879028	0.499336	2.91516	0.391554	3.11791	0.242376	0.957338	-0.191271	3.20588	-1.02156
		27	3.18955	0.40243	0.93675	0.424714	2.92736	0.924897	3.13685	-0.194943	0.985417	-0.223249	3.21394	1.46912
		28	3.21325	2.78645	0.975946	0.000743578	2.93725	-0.0990954	3.14324	-0.482938	1.1005	0.331505	3.31462	-0.280141
		29	3.21404	1.27178	1.06616	0.398146	2.95284	-0.0990836	3.14911	0.210399	1.17213	0.486226	3.33387	-1.30946
		30	3.23403	-1.20287	1.1973	0.0489122	2.96891	-1.0324	3.15	-1.49627	1.37187	0.129045	3.35207	-0.349446
		31	3.26406	1.01582	1.43106	0.235757	3.02101	0.711635	3.22052	0.79712	1.45933	-0.174888	3.35471	0.583889
		32	3.28703	-1.18683	2.0826	0.476253	3.04046	-0.717683	3.23037	-0.146872	1.85828	0.145416	3.37319	1.0159
		33	3.29276	-0.210825	2.2106	0.177684	3.07487	-0.930991	3.25265	-1.03219	2.20455	-0.179654	3.3792	1.45857
		34	3.31488	-0.770808	2.36639	0.391136	3.12455	-0.530953	3.27072	0.205159	2.23269	-0.328966	3.43552	1.07462
		35			2.43794	0.705857	3.25224	-0.232189	3.31398	0.946525	2.26977	0.321729
		36			2.72499	0.332743	3.25418	2.02915	3.33298	0.397206	2.33531	0.188446
		37			2.84365	-0.00316674	3.27943	1.43717	3.37069	-0.168099	2.40104	-0.286171
		38			2.91191	0.658219	3.29246	0.375842	3.37714	-0.589427	2.49433	0.204567
		39			3.05222	0.663659	3.33082	-1.4428	3.4115	-0.706734	2.51943	-0.0994138
		40			3.12688	0.989049			3.44893	-0.717372	2.5288	-0.131407
		41			3.18678	-0.280239					2.63151	0.215338
		42			3.20639	-2.01356					2.83448	-0.355174
		43			3.21182	-0.461553					2.95297	-0.34975
		44			3.34198	1.07988					3.00621	-0.79771
		45			3.40094	1.61859					3.04314	0.119652
		46			3.41751	-0.27473					3.04387	-1.28301
		47			3.43956	-0.690713					3.10204	0.786363
		48									3.12791	-0.984284
		49									3.14637	-0.509603
		50									3.15899	-0.802926
		51									3.16508	-0.514922
		52									3.16771	0.42908
		53									3.20866	-0.381555
		54									3.23951	0.253135
		55									3.24243	0.631804
		56									3.24306	-0.568196
		57									3.27065	0.343825

## Sheet: Fig 4H
			Cell 1 (black)		Cell 2 (blue)		Cell 3 (green)		Cell 4 (orange)		Cell 5 (red)
		patch #	x	y	x	y	x	y	x	y	x	y
		1	0.207042	-0.649774	0.117319	1.8119	0.135844	1.15651	0.0419174	-0.570096	0.06678	-0.820502
		2	0.235175	-0.308701	0.141984	0.799506	0.151376	0.970035	0.142357	2.23823	0.122878	-0.777788
		3	0.241845	1.38047	0.209858	-1.80607	0.222505	-1.10268	0.238285	-0.33001	0.12582	-1.44919
		4	0.259859	-1.2465	0.281329	-2.56263	0.325665	0.181668	0.316508	0.917001	0.207343	0.506532
		5	0.278627	-0.96938	0.297492	-0.313934	0.343561	-2.89823	0.331804	-0.175339	0.219349	-1.25721
		6	0.291166	-0.676289	0.340741	-1.75792	0.397209	-0.292468	0.338481	1.54048	0.238545	0.671766
		7	0.303749	-0.21801	0.368862	-1.45947	0.443706	-1.2249	0.419211	0.442912	0.272949	1.16738
		8	0.306807	-0.441806	0.391449	1.52457	0.48731	-1.29944	0.42792	-2.01889	0.28182	-0.670974
		9	0.347474	0.171044	0.478069	-0.889148	0.596511	-0.750424	0.443963	-0.233782	0.341332	0.517394
		10	0.359718	-0.676184	0.481337	-0.302997	0.599765	-0.217559	0.450494	0.917205	0.353246	-1.59804
		11	0.42883	1.48733	0.500131	0.0753618	0.602811	-0.489313	0.456624	0.522898	0.415852	-0.494926
		12	0.493751	-0.494808	0.549773	-0.745167	0.662201	0.230138	0.469058	0.411016	0.528109	-0.17504
		13	0.52215	0.874685	0.575153	0.997323	1.0048	-0.376801	0.474935	-0.958424	0.565685	0.533721
		14	0.59348	-0.425384	0.59055	0.293972	1.064	-0.366053	0.490912	0.570907	0.57172	-0.222931
		15	1.0017	-0.323519	0.680606	-0.888839	1.27276	-0.419021	0.546977	0.485735	0.683977	0.0916275
		16	1.03596	-0.371425	0.686895	-0.670357	1.55959	0.215518	0.67748	-0.926144	0.933313	0.321137
		17	1.10759	-0.520516	0.714913	-0.76623	1.59695	0.0876888	0.821003	-0.201237	1.19193	0.294887
		18	1.15452	0.225559	0.724221	-0.920745	1.9366	0.114849	0.833444	-0.286475	1.25407	-0.413721
		19	1.3134	0.108572	0.72448	0.0757033	2.03942	0.104348	0.914498	-0.137151	1.48479	0.140804
		20	1.53473	0.48191	0.746434	0.624582	2.13612	0.520126	0.917775	0.480971	1.5439	-0.205465
		21	1.6281	0.0451075	0.764961	-0.0254784	2.14834	-0.444331	1.00165	-0.494035	1.95515	-0.439297
		22	1.67171	-0.0134407	0.780499	-0.185313	2.45699	0.206227	1.03927	0.369255	2.05794	-0.561698
		23	1.92721	-0.0450233	0.811701	-0.0254072	2.52868	0.323566	1.05484	0.331979	2.49437	0.163655
		24	1.94266	-0.545888	1.02035	-0.494006	2.62202	-0.235795	1.2759	-0.317773	2.49743	-0.0494837
		25	1.98318	-0.508526	1.09843	0.193502	2.79026	-0.320796	1.33825	-0.211106	2.55669	0.190393
		26	2.03305	-0.449836	1.29776	-0.152554	2.83702	-0.219482	1.41946	0.524364	2.55671	0.270322
		27	2.06747	0.120377	1.32899	0.119252	2.94918	-0.288583	1.4911	0.444544	2.69981	-0.661964
		28	2.14219	-0.108639	1.55627	-0.56779	3.12385	0.409729	1.83995	-0.0771277	2.75609	0.084125
		29	2.56899	-0.454348	1.58444	-0.0828453	3.16697	-1.54047	2.03952	0.47735	2.8152	-0.267472
		30	2.66891	0.339765	1.75588	0.146545	3.18324	1.12918	2.09854	-0.20462	2.83705	-0.11291
		31	2.88072	0.0576717	2.13586	-0.502965	3.18903	-0.602605	2.15479	0.397597	2.88063	-0.299344
		32	2.8928	-1.413	2.2295	0.125952	3.28587	0.372676	2.32301	0.259309	2.89948	0.329459
		33	2.93056	-0.00086695	2.26358	-0.625328	3.28898	0.33538	2.33239	0.360567	2.91795	-0.544403
		34	2.93068	0.473378	2.3012	0.24329	3.31065	-0.213432	2.50364	-0.118746	2.93026	-1.1625
		35	2.95528	-0.784133	2.56898	-0.507634	3.34223	1.41184	3.02415	0.425563	2.98941	-1.34358
		36	2.97082	-0.954624	2.59096	0.163803	3.3703	1.50247	3.05512	-0.309736	3.02675	-1.54068
		37	2.99563	-1.3862	2.64063	-0.555482	3.43531	-0.149299	3.07692	-0.341674	3.02724	0.318996
		38	3.07988	-0.933144	2.68113	-0.582064	3.44775	-0.234538	3.08959	0.446977	3.04578	-0.277779
		39	3.11441	0.0367131	2.85893	0.158882	3.48177	-1.1883	3.1271	0.926608	3.07422	1.26756
		40	3.11731	-0.799872	3.03348	0.382949			3.14904	1.41154	3.09885	0.095304
		41	3.15835	1.25703	3.06128	-0.554842			3.15224	1.73126	3.1146	0.766731
		42	3.21738	0.60703	3.09871	-0.437556			3.15793	-0.357537	3.12954	-1.69506
		43	3.22347	0.0315506	3.11144	0.612197			3.15815	0.500368	3.14565	0.340491
		44	3.22981	0.452519	3.13915	-0.687938			3.16108	-0.229646	3.16122	0.297886
		45	3.24476	-1.96664	3.18332	1.40094			3.17662	-0.394809	3.17993	0.377843
		46			3.22957	-0.469328			3.20484	0.292623	3.23626	1.31576
		47			3.23249	-1.22066			3.2172	-0.112331	3.28845	-1.69482
		48			3.23299	0.702968			3.22666	0.324628	3.33818	-2.18497
		49			3.23936	1.23051			3.24231	0.596411	3.35461	1.07616
		50			3.24829	-0.389371			3.24831	-0.282799
		51			3.27917	-1.43373			3.27292	-1.52965
		52			3.2828	0.521872			3.32919	-0.820864
		53			3.28289	0.868231			3.32928	-0.469176
		54			3.28861	-1.10334			3.34223	1.41717
		55			3.30171	1.36915
		56			3.31695	0.0370215
		57			3.35785	1.54508
		58			3.40758	1.07091
		59			3.45049	-1.67858
		60			3.48212	0.127859

[truncated: 17 more sheets: Fig 4I, Fig 5E, Fig 5F, Fig 5H, Fig 6B, Fig 7D, Fig 7G, Fig 8A and 8B, Fig 8F, Fig 8G, Fig S2C, Fig S3B, Fig S3D, Fig S3E, Fig S4C, Fig S4H, Fig S6A]
