# Supplementary material for: Roles of the TRAPP-II Complex and the Exocyst in Membrane Deposition during Fission Yeast Cytokinesis
Source: PLoS Biol. 2016 Apr 15;14(4):e1002437. doi: 10.1371/journal.pbio.1002437 (PMC4833314; doi:10.1371/journal.pbio.1002437)
Supplement: S5 Video — The movie focused at the middle focal plane of the cells and the interval for Fim1 images was 0.24 s. The ring (middle panels and red in the bottom panels) is marked with Rlc1-tdTomato and was imaged once every minute. Two fields including cells at different stages of cytokinesis are shown. This video corresponds to Fig 4. Display rate: 8 fps. (ZIP) [file pbio.1002437.s014.zip]

Archive with 1 entries (1 files):
- S5_Video.mov
